# Supplementary material for: The Adequate Corpus Luteum: miR-96 Promotes Luteal Cell Survival and Progesterone Production
Source: J Clin Endocrinol Metab. 2017 Mar 20;102(7):2188–98. doi: 10.1210/jc.2017-00259 (PMC5505194; doi:10.1210/jc.2017-00259)
Supplement: Supplementary file 2 [file jc.2017-00259.st2.xlsx]

## Sheet: Sheet 1
Table S2. Comparative miRNA expresion in bovine early corpora lutea and ovulatoty size follicles
ProbeID	Annotation	Fold Changea	AvgExprb	AvgHy3c	P.Value	adj.P.Vald
146011	bta-let-7a	0.426876	-0.59372	12.1764	8.71698e-06	0.000121814
17749	bta-let-7b	0.377163	-0.858503	12.6617	2.08543e-06	5.68281e-05
19583	bta-miR-122	1.11322	1.18448	5.84447	0.00729856	0.0152989
148069	bta-miR-129-3p	1.21639	-0.03349	6.66774	0.000510179	0.00201484
145679	bta-miR-135a	0.388232	-0.144602	6.42452	0.0555096	0.0838026
145760	bta-miR-136	1.30731	0.235939	7.8433	0.010032	0.0201008
146019	bta-miR-1839	0.800645	-0.0848766	5.78667	0.00869541	0.0177491
42588	bta-miR-18a	1.19537	0.0568934	8.0536	0.103583	0.139046
145878	bta-miR-18b	1.26317	0.207343	7.57634	0.0364587	0.0587869
17729	bta-miR-193b	1.02916	0.324492	6.242	0.508469	0.536007
145953	bta-miR-200b	0.858263	0.0144772	5.69389	0.321474	0.334358
42507	bta-miR-202	1.15118	0.857767	8.24989	0.535621	0.608153
145917	bta-miR-21	2.66508	0.176359	8.12877	3.61448e-08	9.84945e-06
147506	bta-miR-21	2.44269	-0.163325	11.6073	3.8574e-06	7.24924e-05
5740	bta-miR-21	2.43115	-0.185632	12.2167	2.15393e-06	5.33587e-05
17896	bta-miR-21*	0.915039	-1.25256	9.34081	0.62208	0.738635
11015	bta-miR-215	0.971229	0.145642	5.77882	0.558877	0.630617
11030	bta-miR-26a	0.362713	-0.734514	11.8052	6.96432e-05	0.000512913
145944	bta-miR-27b	0.890379	0.0812485	8.58412	0.160466	0.198759
11038	bta-miR-299	1.01429	-0.0560363	5.58407	0.778488	1.01501
29153	bta-miR-34b	0.624021	0.421673	5.5598	0.0741378	0.10661
14302	bta-miR-374b	0.677878	-0.0546815	7.67552	9.77448e-05	0.000591899
147972	bta-miR-378	1.50213	-0.209481	9.50518	0.000953291	0.00320706
42448	bta-miR-409a	0.886976	-0.614281	6.40125	0.0142583	0.0268885
17835	bta-miR-450	0.814528	0.13063	5.90064	0.0461175	0.0712012
46879	bta-miR-452	0.924599	0.134763	6.09699	0.0209801	0.0362989
146076	bta-miR-483	0.443214	-1.81018	9.45434	0.000235763	0.00110768
42540	bta-miR-494	0.73682	-0.904927	9.87982	0.00397516	0.00950204
145901	bta-miR-494	0.857974	-0.909976	9.20674	0.289245	0.311539
42728	bta-miR-92/bta-miR-92a	1.02274	0.373109	5.96071	0.647364	0.798221
145884	bta-miR-92b	0.849784	0.13624	6.56733	0.045292	0.0701255
27537	ebv-miR-BART13	1.16656	-0.10221	6.7924	0.0033938	0.00844575
17358	ebv-miR-BART16	1.01277	0.0782796	6.71708	0.777334	1.00868
42466	ebv-miR-BART18-3p	0.734792	-0.074851	6.43217	0.00416804	0.0098337
42522	ebv-miR-BART19-3p	1.19946	-0.456882	7.5579	0.150553	0.189495
17532	ebv-miR-BART5	0.912096	-0.153229	5.6909	0.00272716	0.00718019
17561	ebv-miR-BART6-3p	0.997375	-0.607255	6.35716	0.963607	1.89591
42954	ebv-miR-BART7*	1.07979	-0.0676128	5.6063	0.0933022	0.128408
17328	ebv-miR-BART8*	0.472725	-2.04218	8.07106	0.00122565	0.00386116
42906	ebv-miR-BHRF1-1	1.1204	-0.298569	6.04967	0.120762	0.15821
42782	hcmv-miR-UL148D	1.12068	0.454878	5.76119	0.0051729	0.0118455
27541	hcmv-miR-UL70-3p	1.37246	-0.682116	6.30436	0.00291333	0.00756078
42458	hcmv-miR-US25-1*	0.948985	-0.400116	5.36449	0.232899	0.26949
42530	hsa-let-7a-2-3p	1.05095	-0.134359	5.88534	0.0818373	0.115848
17888	hsa-let-7a-3p/bta-let-7a*	0.916952	0.200631	5.72126	0.0615676	0.0911803
147162	hsa-let-7a-5p/bta-let-7a	0.456139	-0.497307	10.8928	1.44286e-05	0.000178717
42769	hsa-let-7b-3p	0.991599	-0.00363997	6.38911	0.840749	1.14839
147165	hsa-let-7b-5p/bta-let-7b	0.386521	-0.817677	11.9915	1.13992e-06	3.45142e-05
145820	hsa-let-7c/bta-let-7c	0.399313	-0.877623	10.8755	2.46234e-05	0.000258073
145633	hsa-let-7d-3p	0.936528	-0.0701645	6.60155	0.0429568	0.0672743
145968	hsa-let-7d-5p/bta-let-7d	0.601616	-0.34371	9.74969	4.01461e-05	0.000347295
145846	hsa-let-7e-5p/bta-let-7e	0.496901	-0.644411	9.69303	0.00013142	0.000738392
145840	hsa-let-7f-1-3p	1.09784	-0.0975855	6.70048	0.100517	0.135935
46438	hsa-let-7g-5p/bta-let-7g	0.519744	-0.501925	10.4097	3.7595e-05	0.000330472
145746	hsa-let-7i-3p	0.930732	0.108029	5.95134	0.167719	0.206336
9938	hsa-let-7i-5p/bta-let-7i	0.554897	-0.450764	10.6209	3.64304e-06	7.09091e-05
10916	hsa-miR-1/bta-miR-1	0.601922	0.02377	6.28683	0.000908093	0.00309319
145943	hsa-miR-100-5p/bta-miR-100	0.384174	-0.919664	8.94141	5.78206e-06	9.2683e-05
31026	hsa-miR-101-3p/bta-miR-101	0.396216	-0.76968	9.76982	8.05359e-05	0.000535269
146223	hsa-miR-103a-2-5p	0.908701	-0.234583	5.86276	0.00851544	0.0176461
10919	hsa-miR-103a-3p/bta-miR-103	0.618593	-0.176395	9.25025	2.25758e-05	0.000246077
46801	hsa-miR-106a-5p/bta-miR-106	0.817647	-0.222998	8.78556	0.0399073	0.0632252
17854	hsa-miR-106b-3p	1.0107	0.0545377	6.31873	0.858842	1.25488
19582	hsa-miR-106b-5p/bta-miR-106b	0.598566	-0.300378	9.94801	5.454e-05	0.000424633
10923	hsa-miR-107	0.739397	-0.138531	8.79548	0.000158509	0.000846938
28019	hsa-miR-10a-3p	1.1113	-0.0671961	5.7788	0.0399693	0.0638805
13485	hsa-miR-10a-5p/bta-miR-10a	0.472288	-0.79708	8.44683	3.51958e-05	0.000319695
42969	hsa-miR-10b-3p	0.797614	0.108367	5.78519	4.21771e-05	0.000348281
10925	hsa-miR-10b-5p/bta-miR-10b	0.352974	-0.993021	10.18	5.89795e-06	9.18395e-05
46258	hsa-miR-1184	0.957745	-0.514082	6.09777	0.360758	0.382516
147280	hsa-miR-1185-1-3p	1.19023	0.99801	6.10601	0.0067777	0.0145427
46345	hsa-miR-1207-3p	1.17056	1.00858	6.01238	0.00674808	0.0145364
46222	hsa-miR-1228-5p	1.10194	0.359739	5.9925	0.0376426	0.0605169
46624	hsa-miR-1236	0.88861	-1.04995	7.14217	0.0798147	0.113872
46404	hsa-miR-1244	1.05763	0.792371	5.7968	0.28196	0.308571
148642	hsa-miR-1246	0.226226	-2.10085	11.5315	0.00017273	0.000879793
145977	hsa-miR-1247-5p	1.13167	0.192397	5.67069	0.00211679	0.00588597
46427	hsa-miR-1248/bta-miR-1248	0.91501	-0.531657	6.75491	0.180145	0.218176
46210	hsa-miR-1249/bta-miR-1249	1.21815	1.40852	6.56834	0.00443089	0.0103198
46214	hsa-miR-1250	1.02811	0.979213	5.67191	0.498987	0.517996
46380	hsa-miR-1255a	0.920873	-0.167594	7.57987	0.305635	0.323439
46402	hsa-miR-1255b-5p	0.96138	0.627532	5.57286	0.497213	0.509363
17942	hsa-miR-125a-3p	0.99102	0.541	6.16232	0.860852	1.26459
10928	hsa-miR-125a-5p/bta-miR-125a	0.397398	-0.835422	10.3403	6.42485e-05	0.000493175
145838	hsa-miR-125b-1-3p	1.02863	-0.186286	5.74005	0.307935	0.329067
42845	hsa-miR-125b-2-3p	1.05001	-0.168061	5.98748	0.478072	0.478951
30787	hsa-miR-125b-5p/bta-miR-125b	0.320493	-1.15376	12.8868	0.000196117	0.00095432
145975	hsa-miR-1260a	0.905375	-0.0702183	14.0432	0.177971	0.21699
147791	hsa-miR-1260b	0.921237	0.0811854	14.6367	0.327611	0.341392
4610	hsa-miR-126-3p	0.518877	-0.627794	11.2413	1.5404e-07	1.39919e-05
46732	hsa-miR-1264	1.2117	0.361174	8.90033	0.0866586	0.121724
46737	hsa-miR-1265	1.2108	0.394537	6.38011	0.00334946	0.00837366
33596	hsa-miR-126-5p/bta-miR-126*	0.709138	-0.0737065	8.98041	1.36907e-05	0.000173522
46752	hsa-miR-1270	0.912916	0.260036	5.8867	0.0254352	0.0426528
148263	hsa-miR-1273e	1.0255	-0.104858	5.84699	0.615252	0.722655
42829	hsa-miR-127-3p/bta-miR-127	1.11943	0.128998	6.92309	0.186507	0.22389
46620	hsa-miR-1275	0.462708	-1.44757	10.2751	4.49524e-06	8.16635e-05
42692	hsa-miR-127-5p	1.02827	0.0710576	5.9076	0.425426	0.427781
33902	hsa-miR-128/bta-miR-128	0.906632	0.376298	6.06755	0.102612	0.138083
148675	hsa-miR-1280	0.935269	0.185215	14.577	0.320801	0.332389
46634	hsa-miR-1281/bta-miR-1281	1.18411	0.808924	5.91171	0.0629808	0.0930205
46336	hsa-miR-1284	0.99224	0.0547718	6.43426	0.805583	1.06823
145981	hsa-miR-1285-3p	1.03158	0.257122	5.93478	0.650673	0.807783
46921	hsa-miR-1290	0.190795	-2.15954	10.7864	8.59572e-05	0.000557699
42571	hsa-miR-129-1-3p	1.71066	0.331103	5.88131	0.00155662	0.00456106
46944	hsa-miR-1297	0.725637	0.155364	7.16453	0.0022042	0.00609791
46381	hsa-miR-1298/bta-miR-1298	0.530192	-0.660058	7.57729	0.0018265	0.00518459
46788	hsa-miR-1299	0.976877	-0.00889039	6.49119	0.599998	0.67008
42681	hsa-miR-1307-3p/bta-miR-1307	1.12473	0.30388	5.94436	0.088009	0.122987
42780	hsa-miR-1307-5p	0.949579	-0.092132	6.17161	0.497575	0.51457
10138	hsa-miR-130a-3p/bta-miR-130a	0.386136	-0.74324	10.3374	3.5763e-06	7.21883e-05
10936	hsa-miR-130b-3p/bta-miR-130b	1.22103	0.116181	7.45201	0.0651044	0.0953815
46866	hsa-miR-1321	0.938802	-0.280883	6.46101	0.176968	0.21338
10937	hsa-miR-132-3p/bta-miR-132	7.11154	0.361391	5.60178	2.41084e-06	5.47462e-05
145634	hsa-miR-132-5p	3.20232	0.715302	5.6647	9.18997e-05	0.000575694
146137	hsa-miR-133a/bta-miR-133a	0.594916	-0.374428	5.73301	0.000495063	0.00196941
146160	hsa-miR-133b/bta-miR-133b	0.577919	-0.234787	6.43235	0.00021455	0.00101678
42609	hsa-miR-135a-3p	0.902838	-0.220964	6.29254	0.138564	0.177271
42839	hsa-miR-135a-5p/bta-miR-135a	0.482844	0.161793	6.54199	0.0996253	0.135064
42512	hsa-miR-136-3p	1.214	0.299382	6.41515	0.0396261	0.0629627
10943	hsa-miR-136-5p/bta-miR-136	1.20947	0.121119	8.07628	0.0475831	0.0728449
42872	hsa-miR-138-1-3p	1.06924	0.273957	6.86864	0.195393	0.232509
145677	hsa-miR-139-5p/bta-miR-139	0.726384	-0.146834	6.69794	1.57757e-05	0.000191062
42630	hsa-miR-140-3p/bta-miR-140	0.480763	-0.642894	8.65185	3.69521e-05	0.000330146
4700	hsa-miR-140-5p	0.528854	-0.0753219	7.4933	0.00070639	0.00261893
145798	hsa-miR-142-5p/bta-miR-142	1.21405	-0.393575	7.68858	0.0364643	0.0589705
13177	hsa-miR-143-3p/bta-miR-143	0.254555	-0.945117	12.7026	6.73998e-05	0.00050319
46467	hsa-miR-143-5p	0.69797	-0.225951	6.48065	0.000393236	0.00166135
29802	hsa-miR-144-3p/bta-miR-144	1.65112	0.789047	6.6202	0.0167722	0.0304696
31867	hsa-miR-145-3p	0.443138	-0.569587	7.00006	9.71587e-05	0.000594961
42641	hsa-miR-145-5p/bta-miR-145	0.294503	-1.12058	9.89691	0.000203866	0.000974621
146072	hsa-miR-1469	0.428351	-2.05153	9.84667	0.000735485	0.00267226
42461	hsa-miR-146b-3p	0.735089	-0.721355	7.84923	0.00719202	0.0151338
10306	hsa-miR-146b-5p/bta-miR-146b	0.726303	-0.15193	7.33981	0.0026888	0.0071833
146121	hsa-miR-1470	1.02032	-0.168053	5.88792	0.551271	0.619469
17411	hsa-miR-147b/bta-miR-147	1.24472	0.487153	5.84471	0.0024324	0.00662828
10955	hsa-miR-148a-3p/bta-miR-148a	0.723753	-0.149648	7.71248	0.00011498	0.000673808
19585	hsa-miR-148b-3p/bta-miR-148b	0.841173	0.177415	7.79562	0.0154808	0.0285036
42486	hsa-miR-149-3p	0.335488	-1.76086	11.0092	1.92357e-05	0.000223053
145678	hsa-miR-150-5p/bta-miR-150	0.670324	-1.16542	7.87933	0.00145421	0.00433086
17463	hsa-miR-151a-3p/bta-miR-151	0.837387	0.000880261	7.39635	0.000333281	0.00144157
11260	hsa-miR-151a-5p/bta-miR-151*	0.706371	-0.0654862	8.64695	4.8357e-07	2.39587e-05
17676	hsa-miR-152/bta-miR-152	0.671458	-0.202536	8.27769	3.29097e-07	2.24198e-05
10964	hsa-miR-155-5p/bta-miR-155	2.4815	0.141816	7.6316	5.96952e-06	8.79294e-05
27720	hsa-miR-15a-5p/bta-miR-15a	0.613755	-0.0552066	10.0894	0.000160974	0.000851758
17280	hsa-miR-15b-5p/bta-miR-15b	0.608891	0.0918361	9.15133	0.00111345	0.00359071
10967	hsa-miR-16-5p/bta-miR-16b	0.55912	0.000871758	11.0214	7.96226e-05	0.000542429
19588	hsa-miR-17-3p/bta-miR-17-3p	1.13064	0.156681	6.61778	0.117671	0.154532
46777	hsa-miR-17-5p/bta-miR-17-5p	0.736489	-0.296944	9.53558	0.00392301	0.00946036
42865	hsa-miR-181a-5p/bta-miR-181a	0.913562	-0.49746	8.47623	0.265587	0.293006
10972	hsa-miR-181b-5p/bta-miR-181b	1.29195	0.313534	6.835	0.0167681	0.0301605
145759	hsa-miR-181c-3p	1.2254	0.0281487	6.37004	0.0239612	0.0408089
145636	hsa-miR-181d/bta-miR-181d	1.22752	0.246359	7.21813	0.0153078	0.0282804
10975	hsa-miR-182-5p/bta-miR-182	8.80139	0.548281	5.70319	3.14757e-07	2.45061e-05
46810	hsa-miR-1827	0.696053	-0.412813	8.61273	0.00057105	0.00217638
17953	hsa-miR-183-3p	1.15202	-0.211492	5.80892	0.00526312	0.0120017
10977	hsa-miR-183-5p/bta-miR-183	5.41816	0.184648	5.34848	1.21384e-06	3.48181e-05
42902	hsa-miR-185-5p/bta-miR-185	1.18805	0.0102851	7.42472	0.0234976	0.0402711
42614	hsa-miR-186-3p	0.93059	0.207361	5.70676	0.055309	0.083269
18739	hsa-miR-186-5p/bta-miR-186	0.788498	-0.174036	8.14753	0.000293125	0.00130945
42775	hsa-miR-187-5p	0.932466	-0.489695	5.51924	0.47916	0.485394
147195	hsa-miR-18a-5p/bta-miR-18a	1.13682	-0.0920328	5.66283	0.144347	0.182952
145826	hsa-miR-18b-3p	1.05228	0.00997115	5.46278	0.006851	0.0146423
145670	hsa-miR-18b-5p/bta-miR-18b	1.24911	0.257842	7.43733	0.0511085	0.0778049
148687	hsa-miR-1908	1.17568	-0.506878	6.39995	0.0101669	0.0202965
146180	hsa-miR-1909-3p	0.670856	-1.41148	7.556	0.0114341	0.0224157
27536	hsa-miR-190a/bta-miR-190a	0.617291	0.292263	6.41227	0.000191215	0.000938848
146103	hsa-miR-1913	1.2928	0.775628	6.3188	4.08575e-05	0.000347928
146091	hsa-miR-1914-5p	1.35662	-0.60799	6.16668	0.00274193	0.00728951
146068	hsa-miR-1915-3p	0.914383	-0.607412	6.27326	0.0703509	0.101701
10985	hsa-miR-191-5p/bta-miR-191	0.729501	0.0472987	8.37655	0.000186849	0.000934246
17732	hsa-miR-192-5p/bta-miR-192	0.869596	-0.178294	5.62343	0.0216884	0.0374056
10986	hsa-miR-193a-3p/bta-miR-193a-3p	0.512141	-0.523589	10.1788	1.28895e-07	1.40496e-05
46443	hsa-miR-193a-5p/bta-miR-193a-5p	1.04301	0.450447	6.34061	0.514616	0.573549
10987	hsa-miR-193b-3p	0.803001	-0.540013	5.49586	0.0261224	0.0436709
42962	hsa-miR-193b-5p	0.717766	-0.760492	6.5302	0.00142305	0.00428488
10988	hsa-miR-194-5p/bta-miR-194	0.854565	0.0574124	5.97783	0.0182409	0.0322768
42723	hsa-miR-195-3p	0.94292	-0.249605	6.29703	0.182549	0.221579
13148	hsa-miR-195-5p/bta-miR-195	0.32971	-0.622626	11.3578	2.33568e-06	5.53456e-05
42538	hsa-miR-196a-3p	1.02382	0.190277	5.61961	0.517072	0.584656
146165	hsa-miR-1973	1.26231	-0.210587	8.5244	0.203552	0.240121
42783	hsa-miR-197-3p/bta-miR-197	0.860746	-0.104076	5.9402	0.00133891	0.00414606
146140	hsa-miR-1976	1.03203	-0.509813	6.97215	0.432501	0.446426
10995	hsa-miR-199a-3p/hsa-miR-199b-3p/bta-miR-199a-3p/bta-miR-199c	0.543834	-0.739491	10.6859	9.20128e-05	0.000583104
29562	hsa-miR-199a-5p/bta-miR-199a-5p	0.501065	-0.881103	11.3301	0.000167524	0.000877888
19591	hsa-miR-199b-5p/bta-miR-199b	0.657225	-0.600472	8.66085	0.000306559	0.0013366
10997	hsa-miR-19a-3p/bta-miR-19a	0.845425	-0.273854	9.36445	0.0711097	0.103071
10998	hsa-miR-19b-3p/bta-miR-19b	0.620255	-0.428616	10.0025	0.000303179	0.00133252
42590	hsa-miR-202-5p	0.890915	0.66141	11.1429	0.643977	0.790467
42502	hsa-miR-204-3p	0.696638	-1.15042	9.27694	0.00978254	0.0196734
11005	hsa-miR-204-5p/bta-miR-204	0.946412	0.401885	6.54504	0.578227	0.659275
145996	hsa-miR-205-3p	0.952278	-0.192197	8.25541	0.337753	0.366684
42663	hsa-miR-20a-3p	0.859539	0.0119903	5.79191	0.0820284	0.116421
145845	hsa-miR-20a-5p/bta-miR-20a	0.740871	-0.346859	10.0198	0.00955985	0.0192967
42640	hsa-miR-20b-5p	0.91682	-0.135981	8.31407	0.349054	0.36654
145852	hsa-miR-210/bta-miR-210	1.08409	0.566796	7.31067	0.666725	0.829601
146179	hsa-miR-2113	0.965729	-0.34528	5.43747	0.500058	0.526123
146161	hsa-miR-2115-3p	0.892668	-0.77349	6.37774	0.333333	0.362607
146044	hsa-miR-2115-5p	1.04877	0.44805	5.86423	0.210023	0.247219
146010	hsa-miR-2116-5p	0.847679	-1.10586	7.79535	0.0580976	0.0862758
42627	hsa-miR-212-3p	2.70995	0.371887	6.01103	0.000772182	0.00276868
11014	hsa-miR-214-3p/bta-miR-214	0.687352	-0.565816	9.8097	0.000790291	0.00279681
145822	hsa-miR-214-5p	1.1107	-0.0312655	6.53629	0.0899534	0.125383
147512	hsa-miR-21-5p/bta-miR-21	2.51872	-0.168582	10.4548	9.66504e-07	3.29215e-05
11018	hsa-miR-218-5p/bta-miR-218	0.650059	-0.249956	7.51841	0.000114945	0.000666438
21702	hsa-miR-219-1-3p	0.788842	-0.224914	5.78827	0.00073701	0.00269578
11022	hsa-miR-221-3p/bta-miR-221	1.54313	-0.0230766	7.84587	8.79687e-05	0.000564034
42475	hsa-miR-221-5p	0.894043	-0.38326	6.25633	0.229364	0.26372
11023	hsa-miR-222-3p/bta-miR-222	1.86417	-0.209407	8.30161	3.38692e-05	0.000312859
11024	hsa-miR-223-3p/bta-miR-223	4.78811	0.65277	6.5368	4.59466e-07	2.50409e-05
11020	hsa-miR-22-3p/bta-miR-22-3p	0.684348	-0.0876822	11.4915	0.000603035	0.00228232
146163	hsa-miR-224-3p	0.973959	-0.345886	6.88623	0.61371	0.71316
42566	hsa-miR-224-5p/bta-miR-224	0.93199	0.0386211	5.99049	0.00787963	0.0163908
42532	hsa-miR-22-5p/bta-miR-22-5p	1.09403	0.397598	7.25339	0.148388	0.187637
148247	hsa-miR-2355-3p/bta-miR-2355	0.954004	-0.144231	6.66659	0.323165	0.338701
42744	hsa-miR-23a-3p/bta-miR-23a	0.740648	-0.540613	10.2134	0.0034703	0.00855798
42638	hsa-miR-23a-5p	1.03771	0.566476	5.72844	0.235186	0.270986
145841	hsa-miR-23b-3p/bta-miR-23b-3p	0.628438	-0.187236	11.2229	0.00140924	0.00426687
148217	hsa-miR-23c	0.796768	-0.214589	7.99677	0.0119888	0.0230068
146043	hsa-miR-24-1-5p/bta-miR-24	1.14917	0.214314	6.65604	0.00110286	0.00357772
17506	hsa-miR-24-3p/bta-miR-24-3p	0.593074	-0.543426	10.7533	0.000180005	0.000908357
42682	hsa-miR-25-3p/bta-miR-25	0.75738	-0.219688	8.28678	0.000489801	0.00197735
42929	hsa-miR-25-5p	0.95391	-0.633647	7.16718	0.332603	0.35335
42666	hsa-miR-26a-2-3p	0.996846	-0.0860899	5.60055	0.950923	1.57524
147198	hsa-miR-26a-5p/bta-miR-26a	0.525921	-0.616594	8.73014	0.000297636	0.00131879
146008	hsa-miR-26b-5p/bta-miR-26b	0.482112	-0.564956	9.9596	0.00027368	0.00124296
46483	hsa-miR-27a-3p/bta-miR-27a-3p	1.02684	0.309978	8.07883	0.738976	0.927976
147199	hsa-miR-27b-3p/bta-miR-27b	0.704938	-0.0782771	9.62335	0.000425098	0.00176854
146049	hsa-miR-28-5p/bta-miR-28	0.902638	0.170564	6.90177	0.00706849	0.0149315
42528	hsa-miR-296-3p	0.95715	-0.476131	6.19667	0.122326	0.159874
146100	hsa-miR-296-5p	1.19111	0.774224	6.55405	0.00391095	0.00938972
46264	hsa-miR-298	0.875228	-0.253856	5.76449	0.0691508	0.100768
148633	hsa-miR-299-5p/bta-miR-299	1.25403	-0.271883	7.83181	0.000900697	0.00308729
11039	hsa-miR-29a-3p/bta-miR-29a	1.01115	-0.427787	11.181	0.919288	1.42738
145638	hsa-miR-29a-5p	1.27816	0.240718	6.82041	0.00473072	0.0109248
11040	hsa-miR-29b-3p/bta-miR-29b	1.72971	0.180103	9.71553	0.000245549	0.0011341
11041	hsa-miR-29c-3p/bta-miR-29c	0.804585	-0.111687	7.97752	0.0917169	0.12719
42513	hsa-miR-300	0.837065	-0.487826	6.68059	0.0103832	0.0206527
13143	hsa-miR-301a-3p/bta-miR-301a	0.748164	0.191468	8.38122	0.00696642	0.0148309
17886	hsa-miR-301b/bta-miR-301b	0.952714	-0.292963	5.40851	0.488546	0.502372
147203	hsa-miR-302a-3p	0.85342	-0.711432	7.7505	0.0572628	0.0857369
11043	hsa-miR-302b-3p/bta-miR-302b	1.06485	1.07963	5.63966	0.0848868	0.119853
11045	hsa-miR-302c-5p	1.39482	0.114965	6.26834	2.96713e-05	0.000283699
19595	hsa-miR-30a-3p	0.701241	0.100632	5.60804	0.000132277	0.000735623
146086	hsa-miR-30a-5p/bta-miR-30a-5p	0.596536	-0.0285334	8.18271	0.00073884	0.00272073
146112	hsa-miR-30b-5p/bta-miR-30b-5p	0.502237	-0.188229	9.85573	0.000120521	0.000684208
42923	hsa-miR-30c-5p/bta-miR-30c	0.398073	-0.646143	9.94368	1.01578e-06	3.25646e-05
19596	hsa-miR-30d-5p/bta-miR-30d	0.732721	0.200134	8.22323	0.00116739	0.00369901
145676	hsa-miR-30e-3p	0.575098	0.0255452	7.61078	7.84513e-07	2.8504e-05
28191	hsa-miR-30e-5p/bta-miR-30e-5p	0.54398	-0.276385	9.00403	0.000118378	0.000679117
147925	hsa-miR-3126-5p	0.910451	-0.259157	5.48057	0.190997	0.228275
147988	hsa-miR-3135a	0.973382	-0.0541115	5.64742	0.177896	0.214974
46320	hsa-miR-31-3p	0.584089	0.286024	7.11576	0.00414095	0.00981225
147904	hsa-miR-3148	0.882672	-0.152059	6.52929	0.017044	0.0305559
147806	hsa-miR-3149	0.883932	-0.229729	7.60887	0.0559131	0.0839466
11052	hsa-miR-31-5p/bta-miR-31	0.569403	0.144809	8.38364	0.00350743	0.00861059
147739	hsa-miR-3161	0.746892	-0.273186	6.18527	0.000457483	0.00186066
146085	hsa-miR-3170	1.22488	0.361571	5.55696	0.000753738	0.00272045
147845	hsa-miR-3173-3p	0.899157	-0.819787	5.67092	0.0911714	0.126756
147595	hsa-miR-3178	1.86016	-1.177	7.55042	0.00273459	0.00723472
147667	hsa-miR-3182	3.29644	0.342403	7.62496	1.68349e-08	9.17504e-06
147731	hsa-miR-3189-3p	1.0547	-0.28048	5.93653	0.217184	0.253459
148000	hsa-miR-3195	1.30857	-0.613733	6.09439	0.00389181	0.00942683
147851	hsa-miR-3201	0.978316	-0.22386	5.48438	0.740079	0.942391
146158	hsa-miR-3202	0.687264	-0.851238	7.34303	0.0021087	0.00589355
27533	hsa-miR-320a/bta-miR-320	0.569175	-0.609981	9.43771	4.70359e-05	0.000376979
46324	hsa-miR-320b	0.577271	-0.602263	9.42943	2.26989e-05	0.000242567
46228	hsa-miR-320c	0.602272	-0.429231	9.08483	1.75682e-05	0.000208146
46870	hsa-miR-320d	0.60885	-0.363257	8.84017	1.01269e-05	0.000137979
147691	hsa-miR-320e	0.604123	-0.50692	8.8559	7.76901e-05	0.000535964
42957	hsa-miR-323a-3p/bta-miR-323	1.24647	0.156707	5.4431	0.0529565	0.0803936
29575	hsa-miR-32-3p	0.397923	-0.649597	9.32481	4.50478e-07	2.7279e-05
145708	hsa-miR-324-3p	0.853964	0.309223	5.98718	0.00474697	0.010916
42693	hsa-miR-326/bta-miR-326	0.863262	-0.357632	6.38622	0.00128005	0.00400936
145640	hsa-miR-328/bta-miR-328	0.813419	-0.0878633	5.8225	2.05891e-05	0.000233772
42887	hsa-miR-331-3p/bta-miR-331	0.738417	0.169107	8.0755	2.96763e-05	0.000288814
145745	hsa-miR-335-3p	0.986528	-0.508037	9.07861	0.861514	1.28286
11065	hsa-miR-335-5p/bta-miR-335	0.709517	-0.340118	7.21537	0.0201476	0.0350813
42592	hsa-miR-338-3p/bta-miR-338	1.01858	0.323999	6.6656	0.837587	1.1161
17825	hsa-miR-338-5p	0.930976	-0.295235	6.52963	0.137001	0.176097
42739	hsa-miR-339-5p/bta-miR-339/bta-miR-339b	0.655166	-0.0996277	9.58998	7.99853e-05	0.000538173
145859	hsa-miR-33a-5p/bta-miR-33a	0.631481	0.228355	8.351	2.47076e-05	0.000254069
145950	hsa-miR-33b-5p/bta-miR-33b	0.860281	0.297441	6.45977	0.099473	0.13419
42738	hsa-miR-340-3p/bta-miR-340	0.77781	-0.424123	6.07085	0.0239314	0.0406313
29872	hsa-miR-340-5p	1.01029	0.0468136	7.74927	0.849324	1.18993
32884	hsa-miR-342-3p/bta-miR-342	0.624392	-0.301543	8.706	0.000168629	0.000867009
42576	hsa-miR-342-5p	0.9193	-0.135761	5.86572	0.00860343	0.0176273
27217	hsa-miR-34a-5p/bta-miR-34a	1.26136	0.0500592	7.80975	0.000990628	0.00327207
148335	hsa-miR-3606	0.967934	-0.269862	5.67121	0.513829	0.569181
148420	hsa-miR-3607-3p	0.685315	-0.241022	10.119	0.000384209	0.00163589
148418	hsa-miR-3607-5p	0.952116	0.172565	7.21363	0.429404	0.439071
148465	hsa-miR-3611	0.758996	-0.537586	7.1129	0.0202193	0.035319
148493	hsa-miR-3613-3p	0.851287	-0.551961	10.9103	0.154656	0.19332
145865	hsa-miR-361-3p	1.03906	0.0656801	7.63828	0.296614	0.313284
148413	hsa-miR-3614-3p	1.05883	1.31	5.91516	0.127906	0.16637
148268	hsa-miR-3614-5p	0.968874	-0.449949	5.45361	0.343342	0.366186
14301	hsa-miR-361-5p/bta-miR-361	0.632444	-0.26231	8.56585	5.24258e-06	8.92877e-05
148125	hsa-miR-3618	0.997085	-0.234238	5.90531	0.96031	1.79236
148371	hsa-miR-3620	1.09432	0.309819	5.85329	0.108656	0.144433
148317	hsa-miR-3621	1.25083	-1.05964	7.14217	0.0322334	0.0525964
17893	hsa-miR-362-3p/bta-miR-362-3p	0.778423	0.110684	6.76487	0.00569498	0.0127204
42503	hsa-miR-362-5p/bta-miR-362-5p	0.833239	0.190953	6.88589	0.00238529	0.00656558
27544	hsa-miR-363-5p	1.37989	0.239508	6.68691	0.0019008	0.00536755
148481	hsa-miR-3646	0.837694	-0.559625	9.56338	0.0118109	0.0229072
148377	hsa-miR-3653	0.702878	0.0771456	8.88039	5.37046e-06	8.86939e-05
148379	hsa-miR-3654	0.834173	-0.247467	6.91993	7.50879e-05	0.000531466
11078	hsa-miR-365a-3p/hsa-miR-365b-3p/bta-miR-365-3p	0.791641	-0.215658	8.31199	0.000455144	0.00186506
148597	hsa-miR-3663-5p	0.684549	-0.552719	7.54657	0.000140842	0.000775343
148206	hsa-miR-3664-5p	1.00737	0.86563	5.58536	0.797826	1.05282
148234	hsa-miR-3667-5p	1.11352	-0.273877	7.99601	0.250655	0.282246
148214	hsa-miR-3675-3p	1.30781	0.236163	6.69196	0.00263169	0.00706539
148410	hsa-miR-3676-3p	0.933051	-0.595183	8.82286	0.275041	0.302213
148038	hsa-miR-3679-3p	1.21392	1.19884	8.0433	0.000796405	0.00280026
148599	hsa-miR-3680-5p	0.919748	-0.0136979	5.53902	0.0447552	0.0696903
148032	hsa-miR-3685	0.941868	-1.19895	8.82099	0.532009	0.59537
148156	hsa-miR-3686	0.487831	-0.978865	9.97184	4.20153e-05	0.000352282
148077	hsa-miR-3690	0.97205	-0.0598503	6.00651	0.611999	0.700713
29529	hsa-miR-369-3p/bta-miR-369-3p	1.25916	0.429197	6.03814	0.00285509	0.00744509
145769	hsa-miR-371a-5p	0.902089	-1.0116	5.50338	0.143015	0.181686
27545	hsa-miR-373-5p	0.899733	-0.950852	6.5568	0.186885	0.224839
145844	hsa-miR-374a-5p/bta-miR-374a	0.76713	0.248787	8.22004	0.00564242	0.0127071
148098	hsa-miR-374b-5p/bta-miR-374b	0.565877	-0.137197	8.96788	4.31757e-05	0.000351205
148430	hsa-miR-374c-5p	0.587493	-0.339246	8.68894	2.55594e-05	0.000257961
42885	hsa-miR-376a-5p	1.37012	0.444136	6.5939	0.00655564	0.0142344
145642	hsa-miR-376b/bta-miR-376b	1.36914	0.204662	6.2015	0.00174543	0.00503313
42629	hsa-miR-376c	1.34106	0.402464	6.83186	0.00344919	0.00854459
11091	hsa-miR-377-3p/bta-miR-377	1.33561	0.000206578	5.48037	0.00294111	0.00756087
148668	hsa-miR-378a-3p/bta-miR-378	2.79946	0.291169	8.46674	2.77089e-06	6.04054e-05
11105	hsa-miR-378a-3p/hsa-miR-378c/hsa-miR-378d/bta-miR-378	3.35131	0.573384	7.53971	3.30007e-06	6.91746e-05
147530	hsa-miR-378b	1.69013	0.0501077	5.66142	0.000780696	0.00278091
147755	hsa-miR-378c	3.25927	0.739658	7.02668	4.5193e-06	7.94522e-05
11093	hsa-miR-379-5p/bta-miR-379	1.23536	0.587635	7.00961	0.0309796	0.0507024
145643	hsa-miR-382-5p/bta-miR-382	1.21912	0.211463	6.10532	0.0142189	0.0267218
146024	hsa-miR-383/bta-miR-383	0.765731	-0.558379	5.368	0.000945311	0.00319996
148361	hsa-miR-3911	1.00522	-0.129248	6.37004	0.853953	1.21515
148495	hsa-miR-3915	0.731263	-0.797919	7.43165	0.013036	0.0246688
148049	hsa-miR-3924	1.05295	0.187222	6.49757	0.136467	0.174999
148064	hsa-miR-3926	0.850396	-0.256263	5.77352	0.0171004	0.0308599
148265	hsa-miR-3935	0.846437	-0.354766	6.66858	0.0349261	0.0566509
148285	hsa-miR-3941	0.71612	-0.349394	8.39983	0.000427833	0.00176643
148577	hsa-miR-3943	1.14325	0.438122	5.97991	0.00592913	0.0131357
11240	hsa-miR-409-3p	1.44009	0.294075	5.99398	0.00326938	0.00824913
42784	hsa-miR-411-3p	1.64111	0.677354	6.30049	0.00087379	0.00303322
17482	hsa-miR-411-5p/bta-miR-411	1.07915	0.394817	6.73924	0.355137	0.381003
17474	hsa-miR-421/bta-miR-421	0.860109	0.45177	6.48688	0.0704735	0.102422
11104	hsa-miR-422a	1.09597	0.0856586	7.02425	0.245808	0.279677
42730	hsa-miR-423-3p/bta-miR-423-3p	0.735007	-0.0760714	8.19279	2.17919e-05	0.00024238
27565	hsa-miR-423-5p/bta-miR-423-5p	0.683994	-0.79694	8.70794	9.96237e-05	0.000596648
42603	hsa-miR-424-3p/bta-miR-424*	0.752914	0.0154517	6.62231	0.0124475	0.0238031
42965	hsa-miR-424-5p	0.338163	-0.612098	11.916	7.49647e-06	0.000107515
17608	hsa-miR-425-5p/bta-miR-425-5p	1.00221	0.698083	6.96439	0.979183	2.52917
147631	hsa-miR-4258	0.994606	0.0220466	7.185	0.900933	1.37537
147673	hsa-miR-4262	0.82884	-0.529572	5.59442	0.000539376	0.00209971
147942	hsa-miR-4268	0.830607	-0.906139	8.02907	0.106591	0.142382
147751	hsa-miR-4274	1.21647	1.25072	6.48612	0.00376772	0.00916699
147743	hsa-miR-4275	1.16664	0.544191	6.31315	0.0927829	0.127372
147767	hsa-miR-4279	0.526342	-1.5639	10.8201	0.00667699	0.0144403
147604	hsa-miR-4285	0.823315	-1.78568	7.0738	0.2011	0.237743
147744	hsa-miR-4286	0.995361	0.229262	12.4679	0.952869	1.66982
147588	hsa-miR-4288	1.26111	-0.345327	8.49516	0.0172904	0.0306948
147735	hsa-miR-4289	0.837542	-0.0428595	7.92204	0.00850908	0.0174998
147920	hsa-miR-4290	0.738519	-0.76633	7.91897	0.0167544	0.0298403
147616	hsa-miR-4291	1.02249	-0.237607	7.67757	0.640274	0.766922
147600	hsa-miR-4292	0.966552	-0.360288	6.34385	0.455595	0.458963
147632	hsa-miR-4297	1.03284	-0.047666	5.95128	0.401511	0.412097
148639	hsa-miR-4298	0.846863	-0.650026	6.42975	0.00205191	0.00576439
147614	hsa-miR-4299	0.689814	-0.761136	7.9786	0.00138949	0.00423057
147861	hsa-miR-4301	0.625319	-0.0703335	9.68363	0.00103332	0.00339252
147722	hsa-miR-4306	0.744603	-1.11178	8.90782	0.00935069	0.0189447
147947	hsa-miR-4308	0.915136	-0.298652	6.61273	0.180763	0.219901
147907	hsa-miR-4312	1.2132	0.282034	6.24437	0.00129616	0.00403662
147776	hsa-miR-4317	0.955084	0.0985014	6.84323	0.353771	0.370068
147671	hsa-miR-4323	1.08248	0.364317	6.18992	0.237107	0.273778
147847	hsa-miR-4324	0.614068	-0.692342	8.38444	0.00247159	0.00670158
11111	hsa-miR-432-5p/bta-miR-432	1.2989	0.48721	6.4614	0.0192523	0.0338467
147771	hsa-miR-4328	0.275165	-1.17501	10.1055	0.000197767	0.000953832
147926	hsa-miR-4329	0.979059	-0.161197	6.90617	0.611859	0.686138
18847	hsa-miR-450a-5p/bta-miR-450	0.538461	-0.180466	8.98238	0.000423061	0.0017736
42896	hsa-miR-450b-5p	0.629955	0.497381	8.01693	0.00775282	0.0161888
42866	hsa-miR-451a/bta-miR-451	1.36093	0.686708	9.89894	0.209816	0.245914
29379	hsa-miR-452-5p	0.907642	0.137917	6.42951	0.0464399	0.0714965
148620	hsa-miR-454-3p/bta-miR-454	0.955021	0.251214	5.53151	0.423834	0.423834
28950	hsa-miR-455-3p/bta-miR-455*	0.730696	-0.0228234	7.87997	0.00298229	0.00763074
13179	hsa-miR-455-5p/bta-miR-455	0.776661	-0.273741	7.59248	0.00374217	0.00914566
148682	hsa-miR-483-3p/bta-miR-483	0.678289	-1.45592	9.71344	0.00639734	0.0140587
42654	hsa-miR-483-5p	0.759496	-0.654849	6.97771	0.00312835	0.00796707
145753	hsa-miR-484/bta-miR-484	1.01539	0.380962	6.38357	0.742262	0.960886
42694	hsa-miR-485-3p	0.839633	-0.572639	6.56723	0.00405361	0.00964724
32946	hsa-miR-486-5p/bta-miR-486	1.11171	0.502114	5.89532	0.0105778	0.0208874
14285	hsa-miR-487b/bta-miR-487b	1.29148	0.322909	7.37323	0.0104887	0.0207868
42704	hsa-miR-488-3p	0.980067	0.089838	5.57446	0.411839	0.415652
42703	hsa-miR-490-3p/bta-miR-490	0.729362	-0.636639	6.84036	0.00538351	0.0122251
147701	hsa-miR-491-3p	0.374829	-0.738789	13.5921	2.5893e-05	0.000256576
147953	hsa-miR-491-5p/bta-miR-491	0.727636	-0.0274801	5.69404	0.00054425	0.00210366
42661	hsa-miR-492	1.13455	-0.580514	5.67853	0.0303327	0.0500949
11125	hsa-miR-493-5p	1.31001	0.463952	5.72384	0.00323861	0.00820951
147514	hsa-miR-494/bta-miR-494	1.55898	0.447254	5.83442	0.0116998	0.0228545
42676	hsa-miR-495/bta-miR-495	1.28463	0.240974	5.63497	0.0160332	0.0293225
42847	hsa-miR-497-5p/bta-miR-497	0.511009	-0.516461	8.22224	1.22005e-05	0.000162178
42442	hsa-miR-498	0.770022	-1.46661	8.69535	0.0233251	0.0401014
17875	hsa-miR-500a-5p/bta-miR-500	0.902338	0.246778	6.80512	0.0236406	0.0403892
147649	hsa-miR-500a-5p/hsa-miR-500b/bta-miR-500	0.821072	-0.0820273	6.39082	0.00180407	0.00514775
42669	hsa-miR-505-3p/bta-miR-505	0.843897	0.070093	5.81986	0.0290163	0.048213
42490	hsa-miR-505-5p	0.877936	0.0980564	6.90661	0.0153188	0.0283971
42812	hsa-miR-508-5p	1.03157	-0.196081	5.53721	0.426475	0.434446
42581	hsa-miR-513a-5p	1.10242	-0.106101	7.71482	0.17123	0.209709
46789	hsa-miR-513b	1.15135	0.911492	5.90438	0.0243957	0.041163
11151	hsa-miR-516b-5p	0.90825	-0.193526	6.28903	0.0394224	0.0628222
145905	hsa-miR-518a-5p/hsa-miR-527	0.924239	-0.616491	5.3269	0.244801	0.277373
148641	hsa-miR-518b	1.07839	-0.164094	6.0259	0.0165897	0.0300379
13137	hsa-miR-518e-5p/hsa-miR-519a-5p/hsa-miR-519b-5p/hsa-miR-519c-5p/hsa-miR-522-5p/hsa-miR-523-5p	0.860872	-0.313786	6.50892	8.50387e-05	0.000558387
46221	hsa-miR-519d	1.19931	0.413453	6.07433	0.000615567	0.00231368
11164	hsa-miR-519e-3p	1.11837	0.205076	6.03074	0.134603	0.173425
13132	hsa-miR-519e-5p	0.957167	-0.526341	7.31704	0.327779	0.352346
13133	hsa-miR-520a-5p	0.806169	0.0176277	6.85797	0.000237232	0.00110505
46354	hsa-miR-520d-5p	0.977997	-0.327931	6.26777	0.700399	0.873495
145754	hsa-miR-523-3p	0.498554	-0.648226	6.01385	0.000286724	0.00129144
11175	hsa-miR-525-5p	0.884889	-0.174176	8.26539	6.71146e-05	0.000508021
17624	hsa-miR-532-5p/bta-miR-532	0.802351	0.0660289	6.27697	0.000902672	0.00311365
14272	hsa-miR-542-3p	0.484264	-0.180598	9.37325	9.64371e-05	0.000597253
42811	hsa-miR-542-5p/bta-miR-542-5p	0.596428	-0.0709979	7.93024	0.000959043	0.00320662
17272	hsa-miR-551a	1.0021	-0.0765892	5.83458	0.938917	1.52749
148644	hsa-miR-551b-3p/bta-miR-551b	0.922303	0.0935694	5.71315	0.256551	0.285348
42781	hsa-miR-551b-5p	0.855027	-0.921174	6.96188	0.0934649	0.129285
29460	hsa-miR-553	1.03285	0.126418	5.59335	0.394613	0.401239
146048	hsa-miR-5680	0.801146	-0.143088	6.09102	0.00884559	0.0179882
28966	hsa-miR-574-3p	0.466707	-0.10229	8.87059	6.35045e-07	2.47214e-05
27740	hsa-miR-574-5p	0.342009	-0.441257	9.02748	5.15059e-08	9.3569e-06
145647	hsa-miR-584-5p/bta-miR-584	1.20069	-0.231871	6.27857	0.0125515	0.0239181
17312	hsa-miR-592/bta-miR-592	0.951391	0.58463	5.88073	0.299475	0.326428
42478	hsa-miR-593-5p	0.912545	0.204642	5.68731	0.0169857	0.0303515
145833	hsa-miR-596	1.04906	-0.765056	5.30329	0.458431	0.463534
42818	hsa-miR-597	1.07079	0.0133202	5.50024	0.29832	0.31942
17377	hsa-miR-600	0.966855	-0.136387	5.85926	0.640691	0.782908
17498	hsa-miR-601	1.04698	0.0573115	6.35698	0.259857	0.288436
145736	hsa-miR-605	0.875022	-0.415134	5.92423	0.0272426	0.0454044
27672	hsa-miR-615-3p	0.900734	-0.525021	6.71553	0.0909347	0.125467
148652	hsa-miR-620	0.929637	-0.176194	5.67359	0.0244072	0.0413103
17493	hsa-miR-622	1.06006	-0.447679	6.38654	0.565544	0.646166
145740	hsa-miR-625-3p	0.589394	-2.19957	8.80073	0.00139236	0.00426314
17961	hsa-miR-629-5p	0.998827	0.374015	5.58212	0.970473	2.11563
17327	hsa-miR-630	0.67805	-0.585422	6.86177	0.000247005	0.00113124
42591	hsa-miR-634	0.785885	-0.65164	9.87934	0.0406356	0.0641925
17391	hsa-miR-635	0.953386	-0.281756	5.50593	0.230755	0.267578
42832	hsa-miR-638	1.00923	-0.58107	7.27633	0.891731	1.34998
145962	hsa-miR-639	0.92687	-0.139833	5.73179	0.0969944	0.132155
42679	hsa-miR-642a-5p/hsa-miR-642b-5p	0.914883	-0.34523	7.41238	0.0582491	0.0869746
148396	hsa-miR-642b-3p	0.259613	-2.30984	10.5589	7.55465e-05	0.000527857
42746	hsa-miR-647	0.992221	0.087286	5.62819	0.783174	1.03099
42827	hsa-miR-652-3p	0.655946	0.605723	7.46271	0.0011248	0.00360598
145933	hsa-miR-652-5p	0.933058	-0.234564	5.92018	0.00845736	0.0174593
42749	hsa-miR-659-3p	0.556983	-2.06746	8.15984	0.000993217	0.00330063
17338	hsa-miR-660-5p	0.874326	0.258801	6.09848	0.00546442	0.0123573
42807	hsa-miR-663a	1.32376	-0.539845	6.22883	0.0119079	0.0230136
145973	hsa-miR-664-3p	0.972	-0.28337	7.84545	0.394771	0.406711
145768	hsa-miR-665	0.692533	-1.5337	8.63294	0.227782	0.26135
145701	hsa-miR-668	1.35538	0.0947513	6.3474	0.00014845	0.000801043
42859	hsa-miR-675-3p	0.912309	-0.1952	6.38245	0.0717215	0.103408
42761	hsa-miR-675-5p	0.718259	-1.40108	7.58346	0.00151821	0.00447257
29190	hsa-miR-708-5p/bta-miR-708	3.11467	0.483464	7.36851	1.08663e-07	1.48054e-05
146196	hsa-miR-711	0.840916	-0.381381	6.08907	7.30831e-05	0.00053107
146064	hsa-miR-718	1.27962	1.41694	6.67294	0.00134534	0.00414243
148679	hsa-miR-720	1.04361	-0.0316782	14.7207	0.616786	0.730758
42964	hsa-miR-7-2-3p	0.763497	-0.386622	5.53482	0.00646755	0.0141559
27568	hsa-miR-744-5p/bta-miR-744	0.872904	-0.860964	8.71311	0.365792	0.399512
29490	hsa-miR-7-5p/bta-miR-7	1.49245	0.541065	6.70631	5.98058e-06	9.05393e-05
42852	hsa-miR-760	1.11053	0.588115	5.87009	0.0781666	0.111813
146107	hsa-miR-762	1.10359	-0.502669	5.72947	0.0959457	0.131383
148688	hsa-miR-765	0.744101	-1.40344	6.93235	0.0848262	0.119458
146111	hsa-miR-767-5p/bta-miR-767	1.32205	0.298257	7.4922	0.000636473	0.00237588
17917	hsa-miR-873-5p/bta-miR-873	0.478091	0.255606	5.40605	0.00147907	0.00438095
28884	hsa-miR-876-3p	0.49725	0.502755	5.60245	0.00240001	0.00657289
42940	hsa-miR-876-5p/bta-miR-876	0.498897	0.740106	6.52125	0.00430586	0.0101151
148622	hsa-miR-877-3p	1.03318	0.0276951	7.15375	0.449691	0.451347
30033	hsa-miR-877-5p/bta-miR-877	1.17432	-0.144173	7.36606	0.0627725	0.0924621
46259	hsa-miR-885-5p/bta-miR-885	1.15091	1.06346	6.13632	0.00605934	0.0133698
28047	hsa-miR-890	0.735102	-0.462895	5.55799	0.00108453	0.00353934
27961	hsa-miR-891a	0.889222	-0.31395	5.79039	0.0120052	0.0231195
148621	hsa-miR-892a	1.12819	0.5587	5.69881	0.00444704	0.0103133
42932	hsa-miR-920	0.904703	-0.235279	6.49616	0.0422935	0.0664264
46507	hsa-miR-921	0.965778	-0.113267	5.96546	0.267129	0.295305
145693	hsa-miR-92a-3p/bta-miR-92/bta-miR-92a	0.711392	-0.357263	8.94684	0.00172183	0.00501816
145897	hsa-miR-92b-3p/bta-miR-92b	0.802767	-0.121949	6.60156	0.00587807	0.0130757
17863	hsa-miR-934	0.884174	-0.243554	6.20315	0.0418417	0.0659067
30687	hsa-miR-93-5p	0.689176	-0.349811	8.97399	0.00114836	0.00365997
42869	hsa-miR-936	0.816786	-0.250232	5.84686	0.00335764	0.00843279
146115	hsa-miR-940	1.0654	0.032882	5.69907	0.0150455	0.0279857
42696	hsa-miR-943	1.07777	0.819572	5.87959	0.108526	0.14356
13147	hsa-miR-96-5p/bta-miR-96	7.55338	0.785304	6.2512	5.58188e-07	2.5351e-05
11182	hsa-miR-98/bta-miR-98	0.613113	-0.315209	9.07599	0.000492573	0.00197391
145651	hsa-miR-99a-3p	0.738468	-0.303474	6.45353	0.0118337	0.0230335
42708	hsa-miR-99a-5p/bta-miR-99a	0.366258	-0.935225	9.92616	0.000535204	0.00209846
17898	hsa-miR-99b-3p	0.924127	0.0908266	6.20245	0.293421	0.312333
11184	hsa-miR-99b-5p/bta-miR-99b	0.68724	-0.151113	8.03078	4.81732e-05	0.000380498
28302	hsa-miRPlus-A1015	0.439331	-0.558442	10.8898	2.09274e-06	5.43115e-05
42793	hsa-miRPlus-A1072	0.884305	-0.572991	7.28376	0.042932	0.0670428
17858	hsa-miRPlus-A1073	1.25398	1.1772	6.38198	0.00176035	0.00504944
145956	hsa-miRPlus-A1083	0.985078	0.522001	6.03314	0.774298	0.999982
17653	hsa-miRPlus-C1049	1.02531	0.99926	5.74624	0.462474	0.472
42838	hsa-miRPlus-C1076	1.0677	-0.157634	5.96163	0.0983602	0.133682
17955	hsa-miRPlus-C1110	1.40888	0.598705	7.4631	0.000864249	0.00301933
146113	hsa-miRPlus-G1246-3p	0.872924	-0.299954	6.38445	0.0468517	0.0719272
148504	hsa-miRPlus-I874*	0.995757	-0.128587	6.53169	0.920165	1.47497
147975	hsa-miRPlus-J1003	1.12166	0.282075	5.8432	0.000349869	0.00150141
147415	hsa-miRPlus-J1011	1.03371	-0.121488	6.02369	0.615035	0.719301
42453	hsa-miRPlus-J376c*/bta-miR-376c	1.20998	0.321949	5.88097	0.0168349	0.0306856
147501	hsa-miRPlus-J98*	0.851296	0.0578745	5.68626	0.00702883	0.0149055
147576	hsv1-miR-H1*	1.13056	0.663666	5.75812	0.00173702	0.00503551
147889	hsv1-miR-H14-3p	1.1883	-0.223916	5.64371	0.0160887	0.0295231
147804	hsv1-miR-H17	1.01482	-0.716299	6.80311	0.855658	1.22719
146058	hsv1-miR-H3	1.038	0.956525	5.59013	0.313263	0.327066
147718	hsv1-miR-H3*	1.28655	-0.729073	6.0773	0.0057073	0.0128003
146159	hsv1-miR-H4-3p	1.34356	-0.180239	7.64124	0.00014645	0.000798153
146098	hsv1-miR-H5-3p	1.98147	0.56963	7.43261	0.000554189	0.00212699
146117	hsv1-miR-H6-3p	1.05097	-0.703542	7.57239	0.513294	0.565142
147682	hsv1-miR-H6-5p	1.03238	-0.713361	5.96394	0.278654	0.305566
146090	hsv1-miR-H7*	0.243939	-2.77379	10.01	3.18536e-05	0.000299314
146042	hsv1-miR-H8*	0.929465	0.00458839	7.562	0.220827	0.25716
147803	hsv2-miR-H10	0.345388	-2.51767	9.56547	7.51577e-05	0.00053896
147738	hsv2-miR-H20	0.937249	-0.167114	6.1673	0.105755	0.141613
147864	hsv2-miR-H24	1.16254	0.117471	6.31688	0.00430114	0.0100606
147884	hsv2-miR-H25	1.00228	-0.339578	6.03154	0.95246	1.60213
147900	hsv2-miR-H6*	0.925681	-0.535457	7.48422	0.285854	0.309722
147790	hsv2-miR-H7-3p	0.345072	-2.34543	9.43986	0.000167453	0.000869162
147836	hsv2-miR-H7-5p	0.989436	-0.279078	5.72949	0.632053	0.753762
147840	hsv2-miR-H9-3p	0.945373	-0.531111	5.77128	0.153514	0.192333
17567	kshv-miR-K12-1	0.752061	-0.716739	5.3135	0.0128051	0.0243163
42656	kshv-miR-K12-10a	1.18533	1.46038	6.60042	0.0306444	0.0504569
42624	kshv-miR-K12-10b	1.18093	1.32257	6.33079	0.0144467	0.0270566
147919	kshv-miR-K12-12	1.05988	-0.138121	5.53089	0.0305318	0.0501199
42795	kshv-miR-K12-3	0.902237	-0.621981	5.50889	0.00284284	0.00744878
147885	kshv-miR-K12-5*	0.729012	-0.712045	8.94487	0.0185349	0.0326909
17488	kshv-miR-K12-6-3p	0.871195	-1.03262	8.9222	0.513213	0.553864
147794	kshv-miR-K12-8	0.828208	-0.231837	5.73025	0.000191264	0.000947627
145661	SNORD110	1.01707	0.200645	6.03524	0.699835	0.864876
19603	SNORD13	1.09953	0.484391	5.87646	0.139655	0.178248
19013	SNORD14B	0.634056	-0.942907	7.8997	0.020677	0.0358885
19008	SNORD2	0.591734	-0.200878	10.3506	1.27534e-05	0.00016549
19007	SNORD3@	0.597675	-1.03014	10.2445	0.000112562	0.000666809
46204	SNORD38B	0.789641	-0.134841	8.89698	0.00258696	0.00697968
46205	SNORD48	0.901847	-0.426315	8.27525	0.486127	0.493369
46203	SNORD49A	1.02335	0.285319	7.86583	0.710734	0.896644
145663	SNORD65	0.526714	-0.554531	10.8983	6.33223e-07	2.65467e-05
145666	SNORD68	0.961646	0.0689017	7.7885	0.362616	0.392115
17492	sv40-miR-S1-5p	0.478283	-1.83041	9.99779	0.0014421	0.00431837
aFold change in expression in luteal over follicular tissues
bAverage expression level calculated from log2-transformed median ratios
cLog2-average Hy3 signal intensity
dBenjamini and Hochberg adjustment
